# Supplementary material for: A Nanobody-Based Immunoassay for Detection of Ustilaginoidins in Rice Samples
Source: Toxins (Basel). 2022 Sep 23;14(10):659. doi: 10.3390/toxins14100659 (PMC9609001; doi:10.3390/toxins14100659)
Supplement: Supplementary file 1 [file toxins-14-00659-s001.zip]

Archive with 1 entries (1 files):
- toxins-1909386-supplementary.pdf
